# Supplementary material for: Knockdown of ANXA10 induces ferroptosis by inhibiting autophagy-mediated TFRC degradation in colorectal cancer
Source: Cell Death Dis. 2023 Sep 4;14(9):588. doi: 10.1038/s41419-023-06114-2 (PMC10477278; doi:10.1038/s41419-023-06114-2)
Supplement: Supplementary file 7 — Table S3 Proteome sequencing data. [file 41419_2023_6114_MOESM7_ESM.xlsx]

## Sheet: Sheet1
Protein IDs	Gene names	shANXA10_1	shANXA10_2	shANXA10_3	shNC_1	shNC_2	shNC_3
E5RIU6	CDK1;CDC2;CDK2;CDK3	850060	958870	1128300	785440	0	844720
A0A2R8YD12	SERPINB6	998210	1320300	549120	0	454480	671600
A0A024R4E5	HDLBP	384700	547650	467790	561310	710320	702700
A0A7I2V2H3	PSMA2	0	0	0	0	1033000	1216000
A0A075B7D9	TAF15	1279800	1955000	2502400	0	0	0
E2QRB9	TXNRD1	6300200	2781100	3767300	4966600	4796800	5408400
A0A087WTP3	KHSRP	1363900	1917500	2130800	1259900	1024000	869890
A0A087WTZ5	UBXN1	512350	592740	620820	0	0	503040
A0A087WUK2	HNRNPDL	416220	364230	413940	297690	297800	325590
A0A087WUL2	PSMB3	0	0	0	1488900	1379500	0
A0A087WUN7	SLIRP	0	0	0	943330	0	899680
A0A087WUT6	EIF5B	855230	862660	786780	882910	875970	866170
A0A087WUZ3	SPTBN1	2279100	2798300	3577700	1423100	1504100	1380700
A0A087WVQ6	CLTC	6806800	8788800	7197800	12176000	11696000	11820000
A0A7I2V659	EEF1A1;EEF1A1P5	154110000	131830000	97441000	90666000	76834000	86666000
A0A087WVV2	RRBP1	808020	738320	718490	467310	463690	551880
A0A087WXM6	RPL17;RPL17-C18orf32	855260	858350	1142700	515660	0	808200
A0A087WY82	F11R	459850	277510	321570	0	346900	0
D6RAW0	UBE2D3;UBE2D2;UBE2D1;UBE2D4	0	0	0	0	1081100	1172300
A0A087WYB4	STOML2	446430	671270	808800	538470	0	452630
A0A7I2YQ74	UGP2	670010	615180	819410	435370	447190	0
A0A087WYT3	PTGES3	5018100	5758000	2618200	4266000	3951100	5426400
A0A087WZ71	DDX1	430530	588310	431020	377040	449100	450510
A0A087X054	HYOU1	4311500	3720800	3865300	4016500	3800400	3866800
A0A087X0X3	HNRNPM	7427900	9011000	7840400	3699700	3341700	3970800
A0A7I2V4D7	NOMO3;NOMO1;NOMO2	364140	0	721570	287840	279420	289240
H0YM70	PSME2	0	0	0	915940	911090	783540
A0A087X208	AGRN	0	0	0	646260	0	389460
A0A087X2I1	PSMC6	565380	724810	632840	695800	851790	0
A0A0A0MRA5	HNRNPUL1	1051600	1567700	1189000	971980	1415100	1244100
A0A0A0MRM8	MYO6	702430	919730	899270	0	0	0
A0A1W2PQV5	HADH	859470	626300	694460	1085500	905670	861170
A0A0A0MSS8	AKR1C3	9680900	8544500	4914500	5436900	5714800	6732000
B3KYB6	PITPNB;PITPNA	479200	412470	590410	379910	387030	407060
A0A804HL54	IARS	765100	587500	1270800	1260400	1498000	1596900
B8ZWD1	DBI	850200	0	0	1874300	1591200	1644400
A0A0A0MTJ9	NCEH1	525340	531200	652880	0	0	0
A0A0B4J1W3	NAA15	925080	760510	796450	0	0	0
A0A0B4J1Z1	SRSF7	941150	1197500	843620	2370000	2346400	2492000
A0A0B4J2A4	ACAA2	438970	481710	286060	688900	713220	819610
Q5W0H4	TPT1	1308700	1758500	0	2416800	2275500	1736100
A0A0C4DFV9	SET;SETSIP	6460400	5897600	5906100	5592500	7418000	5898100
C9J9K3	RPSA	14167000	14070000	11827000	10281000	11193000	12460000
A0A0C4DGH5	CAND1	1045700	1223000	1107300	1183100	1038500	1034500
A0A0C4DGI3	CS	1509000	1840100	1832900	6551200	4023300	5487600
A0A0C4DGL3	DUT	0	747600	676890	722230	0	906830
K7ELJ7	CAPNS1	1216800	1236400	0	1393000	1320400	1534300
A0A0C4DGS1	DDOST	1496400	1477400	1622700	3752300	2798300	3681800
A0A0D9SFB3	DDX3X;DDX3Y	3758300	4214500	3746600	1966300	1857300	1923500
A0A1B0GUX5	DNM1;DNM2;DNM3	347260	224980	0	0	455560	495650
E5RGF2	TATDN1	353780	308990	0	540860	0	491200
A0A140T8Z0	DIAPH1	357060	385090	454140	0	0	0
A0A0G2JIW1	HSPA1B;HSPA1A	35677000	37261000	43528000	22858000	23864000	23360000
A0A0G2JLD8	SSBP1	1256500	2025600	1988600	1415300	1146900	1072100
A0A0J9YYL3	PUF60	713760	713230	486840	960280	709270	754020
A0A0R4J2E8	MATR3	3952600	4193100	4126900	2900700	2708100	3238500
A0A0U1RQF0	FASN	10443000	12677000	13333000	7574200	7644800	9813800
A0A0U1RQH7	RBM39	1664300	1727700	1947700	768850	699690	1024300
A0A1W2PRZ0	HLA-C;HLA-A;HLA-Cw;HLA-B;HLA-H	0	0	0	1464700	1500800	1281200
A0A140T936	VARS	1034800	1107400	671960	1132600	1270600	1174800
A0A3B3IS03	TJP2	510050	466710	0	365450	386910	351540
A0A1B0GV23	CTSD	9871300	10437000	12648000	8408300	8197900	6524600
A0A7P0T984	AGPS	757950	815450	783370	0	0	0
A0A1W2PPX5	SCARB2	0	0	0	693280	644910	617690
A0A1W2PRL9	TCEA1;TCEA2	482110	541730	421570	360710	366450	379850
E9PJA7	BCLAF1	0	347160	275710	0	0	0
A0A1X7SBZ2	DDX17	2315800	2723000	2922500	1442700	1738700	1566500
A0A286YER3	PHGDH	449060	430600	598250	0	375290	380350
A0A286YEX5	CHCHD3	306010	400720	450310	391330	0	396400
A0A2R8Y430	GSS	637030	744430	705250	0	624440	566040
A0A7P0T916	DYNC1H1	1606200	1605100	1736800	1148500	1143400	819300
A0A2R8Y6J3	RPL5	3825300	2580400	1972500	4754500	4306800	4043900
A0A2R8YDQ9	SUCLA2	268170	272480	362350	0	232390	0
A0A6Q8PHK9	PRPS1;PRPS2;PRPS1L1	342680	0	0	0	649370	433430
A0A2R8Y811	RPS14	6254300	7870600	8306100	3818600	4089100	4114200
E7ETK0	RPS24	0	0	0	694290	570060	639070
A0A804HKU2	HSD17B4	2311100	1621000	1286700	4056000	4238400	3892200
B4E2I4	GCLC	1270300	1724500	1626900	475810	0	581530
A0A2U3TZH3	EEF1A2	0	0	0	2199000	2408800	3282400
E9PNW4	CD59	2822600	2470700	996280	1029200	870570	888850
A0A2U3TZN9	ESRP1	912200	975910	753500	559670	0	0
A0A2U3TZU2	GPI	4333600	4831900	4613300	20395000	17702000	15396000
B4E1E0	CTPS1	718150	667340	0	574620	0	653320
C9J3L8	SSR1	0	0	0	967350	920430	866520
A0A3B3IS06	TCOF1	412000	456650	0	0	0	0
A0A3B3ISC6	COPA	1264300	1132400	1155100	1420200	1293600	1357100
A0A3B3ISQ4	EPS8L2	1248900	1780600	1766200	872000	1263800	1677700
A0A3B3ITN8	GPRC5A	788580	631860	720740	0	0	0
A0A3B3ITT5	RPL29	1824100	1441300	1048300	1174500	1076800	1158300
E9PN17	ATP5L	0	0	0	689600	754040	761020
A0A3B3ITZ9	THRAP3	704250	567340	798590	445250	452550	481140
A0A3B3IUA2	NHP2L1	1236800	592460	813820	1592800	1583400	1689400
A0A3B3IUB5	HM13	0	0	0	1003600	950840	0
H0Y993	DEK	1324700	0	1053300	944560	941460	1099000
K7EP07	TBCB	365130	582150	496810	0	0	393250
A0A494C128	NOP56	1323100	1140400	1331000	1234100	1402400	1460400
A0A494C1L1	LBR	836540	935320	990360	728740	623480	1034200
A0A494C1N0	FKBP2	1062800	1001000	881480	581800	611360	498840
A0A499FI48	PDIA4	8964300	9505200	10270000	12973000	11755000	10836000
A0A590UJK4	SRSF6;SRSF4	1446500	1147900	1177600	1343000	1242500	1505800
A0A590UJS2	GNAS	428180	382110	707920	339260	442460	468730
I3L1M4	ALDH3A2	710150	755100	607390	886510	715500	747040
A0A5F9ZHD4	ACAT1	491660	561050	577230	789800	585410	883880
A0A5F9ZHM4	LDHB	24807000	29511000	30523000	24974000	22101000	23572000
B9A041	MDH1	2517500	2265100	2906100	2322800	2409700	2267800
A0A669KB05	CTNND1	1261200	1687000	1491900	1150700	1290800	1459500
J3KPM9	STAT1	516490	0	0	3821600	4172200	3584100
A0A6I8PIS1	SORD	3814400	3325000	3787900	1958100	1950500	1977600
A0A6I8PRS0	LARS	1299400	1869600	1276000	1455100	1438500	1659200
A0A6Q8PGE8	AARS	857600	814830	1194200	920510	803760	780710
A0A6Q8PFC4	TFG	1505700	1540800	960240	0	578230	475990
A0A7I2RLJ8	AIFM1	1263600	1280700	1238200	906630	962360	1316900
A0A6Q8PFF2	HARS;HARS2	705990	528010	851400	0	0	1418200
A0A6Q8PFJ0	LMNA	32779000	39509000	34182000	26941000	25645000	26182000
A0A6Q8PFT2	PAFAH1B1	514180	487290	510440	445090	460100	373170
A0A6Q8PFX2	YARS	2484000	2377500	2986000	1795700	1801100	1836700
A0A6Q8PGW4	GARS	2272600	1862600	2066300	2058200	2059900	1626900
A0A6Q8PGK1	HSPB1	1509900	2132800	2619500	1358100	1517000	1558200
A0A6Q8PH91	MACROD1	0	357180	0	703160	559290	551320
A0A7I2V258	COPB2	1686300	2329900	2274600	1855300	1742400	1926200
A0A7I2V641	PSMD1	429120	389190	474080	0	0	0
H7C4K3	ITGB1	3114500	3093000	3119200	2272900	2151900	2295400
A0A7I2V2G2	HSPA9	19604000	22527000	24352000	16914000	18998000	18403000
A0A7I2V2H0	XPO1	0	0	0	1314800	1980700	1956200
H0YBP5	EIF3E	1119600	1065100	971300	599030	715480	614930
F8VZJ2	NACA	1990900	0	0	1831100	1626400	2165500
A0A7I2V2R3	HNRNPA3	2326600	3437700	2339900	1860000	2710600	2950900
E7ETK5	IMPDH2	0	0	0	454220	607580	667140
A0A7I2V3Z3	KPNA2	357020	485160	579830	468540	574270	769440
A0A7I2V3E1	PARP1	1430500	1927100	2511100	1817800	1275000	1953000
A0A7I2V3U0	ACO2	492700	571920	451950	471020	501110	0
A0A7I2V428	NCL	26737000	26958000	28351000	25459000	25782000	24671000
F8W6I7	HNRNPA1;HNRNPA1L2	9395700	12986000	4813300	6129800	7854400	8304900
A0A7I2V5V8	EIF3I	560130	535500	500730	322300	360220	350630
A0A7I2V4Y5	NMT1	465970	572460	719780	326970	344920	387570
A0A7I2V668	CTSB	352080	404180	0	0	0	330100
A0A7I2V4I6	HNRNPA2B1;HNRPA2B1	21581000	17262000	25915000	31280000	31750000	26041000
A0A7I2V4J2	NONO	2808500	2662300	1888300	2068300	1915000	1507600
A0A7I2V599	HSPD1	19269000	17539000	20263000	43771000	40251000	36368000
A0A7I2V5L3	RPL13A;RPL13a;RPL13AP3	3535800	3432000	4123400	3346400	3260700	3246700
A0A7P0P2U7	G3BP1	669260	842560	793820	349390	0	482180
A0A7I2V5S2	NPM1	18064000	14462000	18172000	15653000	16887000	16287000
X6RJ95	PTGES2	0	0	0	647900	503210	472400
A0A7I2YQ78	CSNK2B;CSNK2B-LY6G5B-1181;CSNK2B-LY6G5B--991	0	0	0	292580	256850	0
J3QR09	RPL19	4932500	4693700	4723300	2792100	3124900	2750200
A0A7P0T9N9	ACAD9	477120	0	0	625230	538520	673490
A0A7P0T861	CALR	13448000	15198000	10257000	14511000	12993000	11612000
A0A7P0T8L6	ACSL3	1817600	2090300	2022800	1847300	1810000	1696200
A0A7P0TB65	CANX	7351200	7955800	7763200	9406400	9851500	8535200
A0A7P0T965	DDB1	929580	866710	1149900	792100	893910	958810
A0A7P0T973	NAMPT	3528600	3366500	2214000	2601700	1865900	2452100
A0A7P0T989	CTSZ	566400	477640	885930	792620	1115700	1013100
A0A7P0TBF8	SLC3A2	4448000	4451700	4082000	3630100	3533600	3883000
A0A7P0T9W6	OAS3	0	0	0	2599600	2177900	2218900
A0A7P0T9U7	SF1	783790	775210	924110	0	0	0
A0A7P0TB26	P4HB	19710000	18854000	20314000	21902000	18321000	16528000
A0A7P0TA85	BSG	1677500	1680500	2062600	1241400	1300500	1150700
A0A7P0TAE1	HSP90B1	15989000	15112000	15848000	20782000	19086000	17171000
H0YDD4	DLAT	836050	860680	927900	812640	0	0
A0A7P0TAW3	VCP	10123000	10044000	11161000	9745800	10760000	10407000
A0A7P0Z497	PPIB	13826000	10591000	9521400	17235000	15259000	13765000
A0A804HIQ7	LRPPRC	1184500	1149800	1630600	3448800	4322300	4967400
A0A804HI24	FH	601030	875470	1077800	823050	938230	1280400
A0A804HI36	ACSL4	289540	420870	437100	0	0	0
A0A804HLF4	ACTN1	927410	819760	1029600	572030	924930	589990
A0A804HJD7	GLUD1;GLUD2	3134800	3960000	3702900	2786000	2744600	2796700
A0A804HKE7	MAP4	505270	642120	665940	0	0	0
A0A8C8KBL6	ITGA6	892250	1205800	1062500	1130300	824690	900110
A0A8C8KIA0	AIMP1	1879400	2150900	1334700	1006300	1707800	1274400
A6NFX8	NUDT5	750310	914500	880660	774400	901450	909560
H3BMT0	HN1L	1003800	1385700	1455500	388170	590370	617570
A6NJA2	USP14	2178100	2555500	1966500	2529200	2165100	2157600
A6NKB8	RNPEP	2156500	2251700	2532200	1631800	1814300	2240600
A6PVH9	CPNE1	0	0	0	873000	799290	726250
A8MXL6	SEC13	659320	732170	927990	383580	0	0
B0QY90	EIF3L	997570	1391600	990190	758990	830000	826100
B0QYK0	EWSR1	1670800	1866600	1871300	1241900	1703700	1778700
B0YIW6	ARCN1	1999400	1979300	1341200	1432700	1178100	1386900
B1AHB1	MCM5	399540	358690	0	0	0	0
H3BLV0	CD55	3229400	3877700	4236200	835480	600800	765870
G3V4W0	HNRNPC	4274100	8394500	6449600	7812800	7546200	6476300
H0Y5J4	DBNL	475800	631120	638650	340140	488760	490320
B4DDF4	CNN2	0	0	0	1363100	1370700	1367800
B4DKY1	CARS	363570	229270	0	0	0	0
B4DLN1	MRPL12	0	0	0	549310	556780	0
B4DLR8	NQO1	13264000	13703000	10628000	11980000	10815000	12246000
B4DUC8	MTAP	3833100	3876900	2651700	2431100	2082200	2573200
B4DY09	ILF2	1522300	1772700	2292900	2631700	2339300	2792300
B5MBZ0	EML4	1372700	925810	1267700	745490	685070	596270
B5MCA4	EPCAM	5218300	6576300	5355900	4607900	5043600	4635100
B5MDF5	RAN	16397000	16160000	17024000	12473000	11818000	12854000
Q99613-2	EIF3C;EIF3CL	508250	457740	361360	299530	311780	408700
H7C2W9	RPL31	3342500	2417900	0	3134900	3439400	3378700
F5H7S3	TPM1	604360	590590	561350	0	0	0
F8W1R7	MYL6	5428200	7701300	2760500	4525000	4730200	5010500
B7Z7P8	ETF1	0	0	0	1388400	1327200	1665000
F8VRJ2	NAP1L1	1667500	1215900	0	1941600	1843100	2068300
B8ZZ67	SUMO1	350910	327400	0	372330	393230	0
B8ZZQ6	PTMA	12193000	16198000	12986000	12413000	12084000	13120000
B8ZZU8	TCEB2	746550	588680	702510	645950	682350	602370
B9A067	IMMT	1933600	1890600	2356200	1623300	1605500	1561600
C9IZG4	CUTA	0	0	0	765950	815110	974900
C9JRU6	DCUN1D1	313970	304890	237510	460250	0	0
C9J712	PFN2	858970	1392700	1290300	828150	944020	847050
C9J0K6	SRI	923410	784490	857930	996590	803480	894590
C9J1Z8	ARF5	1188600	684150	722350	7236200	8739300	6997700
C9J4Z3	RPL37A	1814500	491130	917310	1981200	1821700	1786600
C9J931	RHEB	457850	504550	546650	542100	540930	0
C9JIZ6	PSAP	944340	708090	0	4472300	4564700	4119300
C9JL85	MTPN	1198200	1376600	0	1004600	0	949460
C9JP35	FAM3C	862600	777820	794900	0	0	0
C9JXB8	RPL24	2858200	2108000	2359200	3769300	3199400	3437800
C9JW69	RCC1	2402100	2185500	2240000	979890	1274000	1175900
C9JX88	PSMC2	934760	778060	748620	536500	747670	706070
H0Y3P2	EIF4G2	678770	1052700	1027000	272480	369740	315830
D3YTB1	RPL32	1250800	1373800	1390700	2327600	2251300	1789600
D6R938	CAMK2D;CAMK2B;CAMK2G;CAMK2A	0	491620	0	0	513470	556290
D6RAA6	TMEM33	0	0	0	596440	523560	593800
D6RAN4	RPL9	4869000	5666500	5040500	2408400	2584500	3424900
J3QSY4	NHP2	940250	897820	935080	306800	434990	497300
D6RGI3	2022-09-11	548620	398890	0	0	307480	0
D6REX3	SEC31A	353740	473570	350490	0	331030	299990
H0Y9L0	METAP1	356450	242590	201300	198560	227870	210660
D6RFM5	SDHA	442390	550290	563790	477770	463400	471300
E5RHG8	TCEB1	556840	709560	767190	349150	299330	0
E5RIW3	TBCA	664190	514470	494680	0	485490	620710
E7EMC7	SQSTM1	2349400	3070900	3792400	343760	516090	539300
E7EP32	GNB2;GNB4	1124100	942840	693360	730310	775740	795770
G3V1Q4	2022-09-07	852040	755950	774140	796430	828970	926520
E7EQR4	EZR	3574200	3496300	3087300	1800100	1693700	1929400
E7EX73	EIF4G1	4572600	4405400	5000800	2744900	2762300	3532300
E7EX17	EIF4B	1093600	0	729560	710340	654970	740370
E9PB51	RBM4;RBM4B;RBM14	516580	562550	941290	390900	0	413460
E9PCY7	HNRNPH1	8209600	8389800	7100500	8126000	6862300	6721000
E9PDI4	LAD1	387220	451680	563430	335700	235870	328590
E9PF63	ROCK2	1035100	585410	0	0	0	0
E9PJH7	SLC25A22	485470	525560	676210	522260	0	536450
E9PK01	EEF1D	6960800	8452400	7909900	4676700	4903600	7253000
E9PKG1	PRMT1	1357700	1579700	1229800	1417000	1478800	2213300
E9PLA9	CAPRIN1	1783600	2022300	2446300	970870	1038700	1010100
E9PLK3	NPEPPS	499190	804750	1057200	1437500	1230900	1429400
E9PLL6	RPL27A	1049100	0	0	3815500	3872000	4121500
E9PM69	PSMC3	619030	629350	691980	516880	549990	401100
E9PM92	C11orf58;SMAP	915740	1376500	845010	604780	629020	594940
E9PPJ0	SF3B2	1040600	637260	576160	714900	677880	0
E9PQY2	PFDN4	431630	505320	0	446300	0	703440
F2Z2K0	NSFL1C	851930	1072200	1044200	500250	564110	543760
F2Z2Y4	PDXK	294210	0	0	494120	0	590990
F5GXX5	DAD1	1246000	878660	1087700	1262400	1309000	1379800
F5GYN4	OTUB1	995580	1356300	1615900	882450	806340	1378200
V9GYY3	MTHFD1	1813200	2173400	2660800	2102500	2311000	2608100
F5H6P7	MAGOHB;MAGOH	0	0	0	1118500	1183100	1327500
F8VPD4	CAD	416170	492160	599040	498510	257320	277990
F8VVM2	SLC25A3	1349800	974160	1718000	2581300	2685900	2210000
F8VXJ7	CNPY2	700440	867550	1049000	734700	628830	773350
F8W1A4	AK2	983520	1003700	1667400	2092300	1681300	1437900
F8W914	RTN4	5194500	4996400	5898600	2453800	2403300	2750700
K7ENK9	VAMP2;VAMP3	792510	1351300	1289300	425860	0	415650
F8WCF6	ARPC4-TTLL3;ARPC4	862730	1623700	1220000	1280500	1394000	1938600
F8WJN3	CPSF6	366860	390310	406430	252740	294090	267080
G3V0E4	PMPCB	161190	0	212810	265060	236480	0
G3V1D3	DPP3	1027200	990450	1328800	887450	1001600	867550
G3V1B3	RPL21	1057500	843820	822020	3595700	2155200	2079100
G3V1C3	API5	603550	313600	589340	879500	514410	869440
G3V203	RPL18	4774300	4312200	4643100	4394700	3509800	4293700
G3V3I1	PSMA6	2029900	1817200	2005400	1755200	1380300	1500900
G5EA31	SEC24C	200440	193830	186200	0	0	0
H0Y5B4	RPL36A;RPL36A-HNRNPH2;RPL36AL	1611900	1747700	0	1987000	1882300	1625000
H0Y8C6	IPO5	781400	821240	953660	860030	996280	899120
H0Y8E6	MCM2	500410	702040	684280	0	252080	346600
H0Y8Y3	PDLIM5	387070	418390	355950	266890	312670	0
H0YAR2	PABPC1	5690600	5658800	5144300	4516200	4949700	4848400
H0YAS9	EMC2	197250	207000	195670	0	0	0
H0YDP7	MRPL49	336730	0	458530	0	0	0
H0YDT6	EIF3F	646240	536010	820040	542100	620640	678270
H0YFA4	CRIP2	2509800	2647200	1945300	1435000	1919700	1884300
H0YFD6	HADHA	2697600	3159800	2648400	3181900	3139300	3779500
H0YJG7	AHSA1	1108800	0	1484700	0	0	776930
H0YKD8	RPL28	3025600	3572300	3043300	2286200	2080700	2193100
H0YL43	RCN2	0	295740	514800	0	0	219470
H0YMZ1	PSMA4	706550	352120	327210	1659200	1246600	1313700
H0YL72	IDH3A	1429700	1220000	1726500	1155100	1237000	1059900
H0YLR3	SNRPA1	0	0	0	0	575030	526240
H0YM31	PCK2	0	0	0	360360	353870	360780
H3BM42	GLG1	0	0	383260	309970	477860	0
H3BMH2	RAB11A;RAB11B	5592300	6137000	6594000	3572400	3302400	4074000
H3BN14	CALB2	1771800	1261100	1190200	1775900	2137800	1845500
Q86WV2	COX4I1	629890	719610	355360	872070	911370	568340
H3BNC9	RPS17	2375400	2574900	2912000	2779300	2727800	2817900
H3BPE7	FUS	3017400	3069200	2950700	1020800	1653300	1338700
H3BQZ7	HNRNPUL2-BSCL2;HNRNPUL2	920170	878860	928600	830990	740910	919640
H3BRG4	UQCRC2	726970	751280	1121500	543750	837130	676010
H3BVG0	NUP93	731660	793570	0	811030	668390	810360
H7C2Q8	EBNA1BP2	513300	613710	690810	0	0	0
H7C2V1	PLOD3	276220	336800	425600	293370	258950	0
H7C3I1	ST13;ST13P5;ST13P4	1046200	1167800	1449300	838650	814730	730160
H7C3P7	RALA;RALB	561680	566520	306430	294010	218410	270870
H7C4H2	SRPRB	563830	721170	934070	469120	0	0
I3L0A0	TMEM189-UBE2V1;UBE2V1	1967500	1790300	2196600	0	1248700	1631900
I3L397	EIF5A;EIF5AL1	6284300	6781000	5673200	5258300	5309300	4506400
I3L3Q7	C1QBP	2139000	2645900	2932200	2186200	2711300	3520900
I3L3P7	RPS15A	3354200	1828800	3204300	2867500	2535200	2055400
I3L4N8	ACTG1	252960000	277000000	226670000	185300000	166120000	156680000
J3KP15	SRSF2	2466400	2318900	2985100	1273700	1223900	1021400
J3KPP4	LUC7L3	237630	222990	0	0	0	0
J3KQ32	OLA1	1190000	582030	1051900	1189800	1333200	1413000
J3KRY3	SNRPN;SNRPB	0	0	0	808360	794460	687140
J3KT73	RPL38	0	0	0	431560	683100	557420
J3KTA4	DDX5	3718900	3700300	4268700	4897800	4755600	6678400
J3KTF8	ARHGDIA	6212100	8731800	4653400	4495000	4444600	5077200
J3KTL2	SRSF1	2783800	3189000	3123400	2041600	2079000	2027800
J3QLI9	SNRPD1	211370	318720	0	634190	577820	464540
J3QQM1	PSMC5;SPATA5	0	523720	504410	493360	453540	444220
J3QRS3	MYL12A;MYL12B;MYL9	2069900	2448800	1767600	3370700	2737300	4447600
J3QSV6	RSL1D1	1915300	2141000	2486900	1477100	1401500	1497900
J3QT28	BUB3	1154300	1216200	1421600	722690	666420	606450
K7EK07	H3F3B;HIST2H3A;HIST3H3;H3F3A;HIST1H3A;H3F3C	54998000	36187000	30744000	54380000	42335000	37508000
K7EQ71	PPL	217200	216370	202990	0	0	0
K7ER90	EIF3G	381310	359990	507550	289590	0	0
K7ELC7	RPL27	2906200	1799600	2424300	3200200	2335700	2313700
K7ELL7	PRKCSH	1838200	2131500	2765500	2405000	2862500	2757400
K7EM16	VASP	2026600	2503000	1425000	1963000	1347800	1266500
K7ENG2	U2AF2	2015600	2157900	1341700	2117600	2885400	3492800
K7ESJ4	PDCD5	566750	542120	457540	740190	472990	0
M0QWZ7	SARS2	303040	257800	0	315120	414220	0
M0R0R8	IRF3	462970	527490	268910	220540	0	0
M0R299	FBL	1608800	1879800	2192900	1218400	1112500	1088800
M0QZR4	ARHGEF1	321900	393310	386330	0	0	282950
M0QZT2	PAFAH1B3	0	463160	604460	340000	0	382480
M0R0F0	RPS5	7236600	5530500	1985200	5818400	5324400	4786000
M0R117	RPL18A	3426600	3939800	3087900	3061200	3034500	2716600
M0R210	RPS16	1936800	2587000	3305800	4530400	4421700	4884400
M0R268	SNRPA	254740	0	418900	1092800	973950	957860
O00151	PDLIM1	387170	361430	0	0	0	0
O00159	MYO1C	1646300	1484000	908990	1769900	1726000	1488700
O00231	PSMD11	603380	661070	588440	681400	570150	896010
O00232-2	PSMD12	550340	0	504220	582920	673760	529300
O00264	PGRMC1	541450	461630	541480	420740	473430	480060
O00299	CLIC1	6108000	2838400	2797300	12712000	9486100	10625000
O00425	IGF2BP3	0	0	0	743860	0	776220
O00560	SDCBP	1389300	1668800	1338600	499190	0	0
O14745	SLC9A3R1	667710	771510	857460	606420	475350	603790
O14818-2	PSMA7;PSMA8	2346600	2455500	3306000	2346900	2504500	2812500
O15143	ARPC1B	1516300	1902700	2047800	1010600	1122500	1203700
O15144	ARPC2	1303200	1093600	1159500	978610	888620	807440
O15212	PFDN6	966650	845950	965750	544540	534240	762520
Q5T8U5	SURF4	405760	637450	0	0	0	284200
O15355	PPM1G	1579700	1847300	2362200	666030	678330	1090100
O15371-2	EIF3D	473960	672370	0	460820	438470	490320
O15400-2	STX7	181400	272730	271670	0	0	0
O15446	CD3EAP	798110	1052200	1080400	0	0	0
O15511	ARPC5	543130	0	0	695460	668800	687500
O15551	CLDN3;CLDN4;CLDN9;CLDN6	987770	0	1014800	922780	0	0
O43143	DHX15	2420100	2065600	3119400	1286000	1406500	1245600
O43242-2	PSMD3	812850	889940	889500	544990	645580	722590
O43390	HNRNPR	4453500	4833400	3525600	3231900	3477700	3654900
O43396	TXNL1	1240500	1272700	1369500	649980	891810	1045800
O43399-2	TPD52L2	1563100	2303400	1375900	2085000	1775200	1569000
O43583	DENR	0	797300	672820	0	0	0
O43681	ASNA1	178110	0	0	246000	239900	312140
O43707	ACTN4	26507000	24534000	28699000	24647000	24108000	24981000
O43776	NARS	1547900	1699800	1143300	1282000	1716500	1702900
O43809	NUDT21	357800	0	0	510310	511730	0
O43818	RRP9	256260	253040	0	0	0	0
O60218	AKR1B10	5409600	5510700	3215700	3334100	2095700	2543200
O60264	SMARCA5	364240	412270	460540	292390	300700	0
O60506-2	SYNCRIP	10057000	9872000	8013800	9421500	9599000	9298500
O60547-2	GMDS	701630	709120	0	680710	645490	641860
O60664-4	PLIN3	579740	397160	537760	0	0	0
O60701	UGDH	12046000	10102000	12174000	8567900	7829400	7528700
O60763	USO1	204320	247430	220430	0	179610	164670
U3KQK0	HIST1H2BN;HIST1H2BL;HIST1H2BM;HIST1H2BH;HIST2H2BF;HIST1H2BC;HIST1H2BD;H2BFS;HIST1H2BK;HIST1H2BA	105430000	103470000	55494000	160590000	137290000	131100000
O60869-2	EDF1	724850	874340	0	0	0	598450
O60884	DNAJA2	643240	477210	572760	338850	349220	0
O75083	WDR1	5339600	5990300	5194700	3864300	4526900	4285800
O75223	GGCT	2059000	2092500	2344600	2410900	1746900	2117700
O75367-2	H2AFY	4483400	3715600	4222500	3769500	3736500	3735100
O75369-2	FLNB	48902000	55267000	59494000	24720000	25276000	27479000
O75396	SEC22B	674420	770200	0	0	0	0
O75531	BANF1	1584400	1300600	846710	2667200	2217700	2102200
O75533	SF3B1	1502000	1731000	1832000	1063400	1075200	1007200
O75643	SNRNP200	701430	706100	808820	597580	0	782120
O75822	EIF3J	1576200	1580900	1599900	1644200	2004200	1331400
O75844	ZMPSTE24	856160	0	1012500	0	0	465120
O75874	IDH1	1919200	1824000	1799100	2651500	2675900	2029000
O75947-2	ATP5H	790760	0	560800	0	786620	834460
O76003	GLRX3	1094600	1178900	1727500	658620	697000	674060
O76070	SNCG	5655700	6681000	7216500	8633500	9931500	8980200
O94776	MTA2	336450	342350	441130	0	0	278450
O94826	TOMM70A	596850	401890	445800	398240	379520	442410
O95197-3	RTN3	0	0	0	789760	832100	694980
O95202	LETM1	593210	551480	638000	0	0	0
O95292	VAPB	508740	513710	560620	569540	732840	858440
O95373	IPO7	725500	0	0	1180900	1670400	1877500
O95816	BAG2	425400	0	247060	0	0	0
O95861-3	BPNT1	489400	525520	0	0	0	0
O95881	TXNDC12	238850	288520	267570	352740	0	0
O95994	AGR2	3963600	2673500	1702000	4808300	4995000	3077700
O96005-4	CLPTM1	253710	240330	0	189120	197070	0
O96008	TOMM40	1843700	2070300	1919400	1607600	2039000	2642100
O96019-2	ACTL6A	533860	540150	650310	368620	0	0
P00167-2	CYB5A	396530	391820	0	382080	538830	417490
P00338	LDHA	23297000	15248000	12209000	39903000	40308000	32625000
P00352	ALDH1A1	36141000	29649000	14318000	28817000	27624000	30057000
P00390-5	GSR	1360000	1461200	1411700	471800	445300	438680
P00403	MT-CO2	733310	524570	712010	806340	781400	789480
P00441	SOD1	2009100	2054600	1844900	2131500	1829600	1838400
P00491	PNP	1112200	1498200	1244500	976120	891460	871850
P00505	GOT2	3234800	4091900	4477500	3951400	3285200	3388800
P00558	PGK1	36614000	34007000	27154000	34857000	33763000	32938000
P02786	TFRC	1799500	2247500	3244500	834170	814660	1010300
P02794	FTH1	426630	462590	0	0	0	0
P04040	CAT	302690	296240	434250	459720	489080	499940
P04075	ALDOA	38672000	31273000	36814000	33211000	33165000	33907000
P04080	CSTB	2017000	2145600	2513400	1640800	1856400	1087700
P04083	ANXA1	20552000	23642000	21537000	16081000	16841000	15735000
P04181	OAT	0	0	0	267180	298420	0
P04406	GAPDH	52160000	49170000	52803000	105480000	89698000	80462000
P04843	RPN1	5710200	5457500	4549400	6032100	5334200	5823600
P04844-2	RPN2	2950300	3449600	4131400	3141100	3485500	3413800
P04899	GNAI2	1151600	1078200	1014400	981490	877970	886000
P05023-3	ATP1A1	4522000	5110400	6588700	3597800	3548700	3148500
P05026-2	ATP1B1	975350	1050400	1226200	820480	0	0
P05091	ALDH2	622080	855270	536330	953650	1004600	1154600
P05141	SLC25A5	7643200	6771100	8221700	15621000	12051000	13062000
P05161	ISG15	849320	900260	704530	7458300	8212900	4036900
P05198	EIF2S1	669900	610170	832070	634720	556640	584190
P05204	HMGN2;HMGN3	892880	1421600	795570	1586200	1012700	1142300
P05387	RPLP2	5335900	2839700	3442600	7646200	7799600	8663100
P05388	RPLP0;RPLP0P6	4202200	2938100	3527500	7970100	8654600	7221800
P05455	SSB	2395900	1638100	2024900	1517200	1382100	2159500
P05783	KRT18	228960000	218540000	205040000	159270000	159800000	132400000
P06576	ATP5B	16342000	16523000	17962000	13040000	12051000	11414000
R4GN98	S100A6	39460000	34536000	30848000	23383000	24110000	20871000
P06733	ENO1	118830000	120600000	118580000	89278000	84701000	87051000
P06753-2	TPM3	9530200	9723600	8443400	8485700	8769600	8709200
Q16778	HIST2H2BE;HIST1H2BB;HIST1H2BO;HIST1H2BJ;HIST3H2BB	1163400	1564700	756540	8130100	5944000	6748000
P07099	EPHX1	1458300	796840	2377300	3310500	3300900	4764600
P07305	H1F0	1519100	1295400	1346500	3427300	3477000	2442900
P07355	ANXA2;ANXA2P2	66360000	79104000	55617000	73706000	74336000	75045000
P07384	CAPN1	1920000	1567900	920070	2517600	2269900	2583000
Q5JP53	TUBB	16115000	19706000	22155000	9079900	10699000	10420000
P07737	PFN1	41005000	41563000	29344000	30026000	28335000	28796000
P07741-2	APRT	0	0	0	1993300	1656600	2021800
P07814	EPRS	4562000	4860500	5644200	3328600	4325400	3981300
P07900	HSP90AA1	8708700	7733500	8175800	17279000	12620000	12662000
P08238	HSP90AB1	75885000	73744000	55879000	91261000	94957000	89857000
P08243-2	ASNS	427100	0	487260	0	0	0
P08621-2	SNRNP70	509350	425050	530940	593760	662400	656540
P08754	GNAI3;GNAI1;GNAO1	853640	935110	980040	763830	684980	847980
P08758	ANXA5	17757000	14398000	13357000	11511000	9726400	9087100
P09211	GSTP1	11019000	9936200	9818400	20407000	25864000	20767000
P09429	HMGB1;HMGB1P1	11219000	8526100	7849100	12841000	12060000	11675000
P09496-2	CLTA	1997700	2097400	2397100	936600	1027100	959460
P09525	ANXA4	5433500	4820600	3638600	8326800	8577700	6612700
P09622-3	DLD	747890	814600	1089300	814590	810990	943760
P09960-2	LTA4H	526100	543850	785630	375780	375360	0
P09972	ALDOC	3882200	5519000	7506600	1955800	2088800	2277500
Q71UI9	H2AFV;H2AFZ	2137300	1559400	0	0	0	4332100
Q99878	HIST1H2AJ;HIST1H2AH;H2AFJ;HIST2H2AC;HIST2H2AA3;HIST1H2AG;HIST1H2AD;HIST1H2AA;H2AFX	3920800	2864000	1842400	1370500	0	792830
P0DP25	CALM2;CALM3	10821000	11616000	5792500	10463000	10261000	10694000
P10599-2	TXN	19669000	24361000	20122000	11423000	11644000	11795000
P10606	COX5B	635550	550580	755920	0	604240	570500
U3KQT1	ESD	0	0	0	730290	812920	0
P11021	HSPA5	27555000	33566000	36688000	30250000	29490000	29426000
P11142	HSPA8	62851000	66357000	57452000	59843000	59350000	54106000
P11166	SLC2A1	7639100	8271000	4735000	3949200	3018000	3396600
P11216	PYGB	11513000	10855000	11843000	12851000	10640000	12999000
P11279	LAMP1	1581000	1441400	0	771710	765210	1083500
P11387	TOP1	3306900	3348100	4155700	2292400	2827800	3056500
P11413	G6PD	18322000	19012000	16775000	16335000	13273000	15769000
P11766	ADH5	1116600	689500	835630	847650	1093700	914850
P12004	PCNA	3774000	4042900	3472200	3052300	3554500	3164000
P12236	SLC25A6;SLC25A4	514350	432480	410330	500220	0	688740
P12277	CKB	2141200	3108300	2310600	3011600	2645300	2725500
P12429	ANXA3	3677400	4186400	4363700	2738500	2814200	3703600
P12956	XRCC6	6329100	4672500	4873100	7373400	7698400	7602700
P13010	XRCC5	5673000	6011000	7526600	7913100	7015600	6444700
P13489	RNH1	5019100	5886000	5529600	2946300	3370300	3834100
P13639	EEF2	25118000	23888000	24600000	25668000	23124000	24407000
P13804	ETFA	6028100	7576000	8386100	6153000	5644600	5348400
P14174	MIF	1913300	1180500	1070100	7631100	5837900	8592400
P14550	AKR1A1	872930	1067600	1083100	994070	876610	1006900
P14618	PKM	142510000	159210000	173510000	101380000	108490000	115560000
P14854	COX6B1	0	0	0	398750	0	501130
P14866	HNRNPL	8914300	11293000	10251000	6417700	7066500	6123400
P14868-2	DARS	1915100	1594200	1432700	1852800	1402900	1618300
P14923	JUP	1434200	1690600	1777000	855400	920960	1042100
P15170-2	GSPT1	1502100	0	0	746110	794170	1067300
P15374	UCHL3	983220	1570800	1379800	939560	1042500	805210
P15531	NME1	1235200	1040300	0	835540	1260900	929050
P15880	RPS2	7868000	6802800	4543700	6793000	5952000	6316800
P16144-4	ITGB4	564360	833750	652610	749710	702250	901370
P16152	CBR1	1865800	2451900	2597800	1079300	1271500	1533800
P16401	HIST1H1B	14149000	12181000	15404000	10586000	9268500	10471000
P16403	HIST1H1C;HIST1H1D	38352000	27383000	37062000	33371000	22249000	21391000
P16615	ATP2A2	3139300	3876900	4122000	1895200	1945300	1807800
P16949	STMN1	1649800	1362200	1962100	1126000	1687900	987190
P16989-2	YBX3	920060	1059500	1453800	599310	864050	813700
P17096	HMGA1	11014000	11307000	12740000	7999200	6757100	6390400
P17096-2	HMGA1	1314000	1432000	954560	1291100	519900	585630
P17174	GOT1	1017700	1122100	1363000	864460	767520	820880
P17655	CAPN2	579670	768340	759590	653750	816890	1067000
P17987	TCP1	7673300	6996300	8929400	5927300	5373300	5972500
P18031	PTPN1	537150	889710	498220	411890	596250	430240
P18077	RPL35A	4055300	3418600	2892400	3255000	2803400	2915900
P18124	RPL7	7097000	7825300	8060100	6376100	6531100	6530400
P18206-2	VCL	1161700	1420200	1013700	1068500	1095700	1315800
P18669	PGAM1	12111000	15820000	12655000	8613500	10064000	9949900
P20042	EIF2S2	1380900	1084600	1212300	1055600	898520	983540
Q9NRW1	RAB6B;RAB6A;RAB39A	0	0	0	4198800	0	3992100
P20700	LMNB1	4451000	4791800	4619800	4024900	4181400	3738400
P20962	PTMS	376030	294930	145180	630630	790490	0
P21291	CSRP1	1753300	2018600	1696400	1216800	1603500	1499600
Q60FE5	FLNA	36908000	44027000	49082000	18065000	19350000	22740000
P21796	VDAC1	3830300	5728900	4493700	3703700	4010800	4401100
P21964-2	COMT	1637500	1762900	1920200	2820800	6715700	2742800
P21980	TGM2	2204700	2273200	1855700	10932000	11650000	13308000
P22102	GART	1998200	1471100	2075900	1388600	1848300	1330300
P22234	PAICS	7017400	6640900	6338900	7219000	7349100	7756700
P22307-6	SCP2	1274500	1225600	1067700	1317000	1122400	1000200
P22314-2	UBA1	10666000	10998000	11780000	7549900	8063300	8980800
Q32Q12	NME1-NME2;NME2;NME1;NME2P1	14413000	18971000	14245000	11468000	11020000	11538000
P23246	SFPQ	6061800	5004100	5246400	3423300	4324800	3791000
P23381-2	WARS	0	0	0	1110200	804700	805670
P23396	RPS3	16686000	12386000	11915000	16376000	15331000	14728000
P23526	AHCY	5745100	4602700	5863500	8192700	8488300	8624700
P23528	CFL1	31455000	41828000	33979000	39401000	37834000	38419000
P24534	EEF1B2	7402700	8120000	6542600	6957500	7840100	6284300
P24666	ACP1	790200	757310	699680	1109100	1084000	952780
P25205	MCM3	290290	314730	0	0	0	0
P25398	RPS12	5095000	4279300	4262600	3864000	4316600	3804300
P25705	ATP5A1	12608000	14343000	15854000	12990000	12269000	11046000
P25786	PSMA1	1933700	2521800	2576600	2021200	2010800	2023200
P25788-2	PSMA3	1139000	1147900	1385900	840910	0	869620
P25815	S100P	5687300	2871600	2819700	12183000	12629000	12357000
P26038	MSN	9780100	11078000	11625000	8062200	7776600	9762800
P26196	DDX6	1564100	1928000	2280200	1136600	1158400	1207200
P26373	RPL13	7875700	7736700	7616100	5327000	6296100	5637600
P26447	S100A4	0	0	0	715780	692230	604680
P26583	HMGB2	1000800	1167100	903010	742340	643020	494850
P26599	PTBP1	4199700	2906100	2264700	7032900	8112800	8706500
P26639	TARS	2930000	2811900	1750000	3608100	2909300	4145100
P26641	EEF1G	9472800	7449500	10019000	8707700	8917400	9473000
P27348	YWHAQ	4723200	6195800	5502000	3727100	3788600	4385900
X1WI28	RPL10	3733500	4097000	2552700	2143600	2169700	1669800
P27695	APEX1	0	1448300	0	863260	927930	851380
P28066	PSMA5	2248800	2527800	3170700	1394100	1292500	1107100
P28072	PSMB6	2136400	2311200	2722900	1059600	1033100	1064500
P28074	PSMB5	944660	859260	802890	794000	752880	874000
P28838-2	LAP3	2064900	2277700	3096300	2695600	2575700	2650000
P29317	EPHA2	1067400	1099700	1725700	619330	0	0
P29373	CRABP2	4667000	5279800	3803900	9951300	9021800	9650000
P29401	TKT	29283000	30557000	35184000	18984000	19456000	18371000
P29966	MARCKS	1122900	1571200	1046000	805510	992590	1008900
P30040	ERP29	1493800	1604000	2646100	1542100	1389200	2265400
P30041	PRDX6	7556300	5417600	4400100	6402800	6660500	6896800
P30043	BLVRB	2570400	2485600	2118200	2217400	0	0
P30044-2	PRDX5	1766400	2491300	3367900	4699900	4669100	4067500
P30046	DDT;DDTL	0	0	0	1123300	1154300	1160600
P30048-2	PRDX3	2983100	4415100	1153700	4770200	4337400	5114600
P30050	RPL12	11602000	12787000	14044000	6847700	7452400	8250500
P30084	ECHS1	3113400	2962700	3800000	3794000	3643500	4769000
Q5T0D2	CMPK1	654050	633080	0	734380	1060800	0
P30086	PEBP1	5745600	5472900	4746300	4439800	5222700	5584500
P30101	PDIA3	35184000	35895000	21680000	40861000	36694000	34586000
P30153	PPP2R1A	756070	548920	603260	600200	540900	0
P30520	ADSS	1404000	1407500	1568200	0	1095600	1305200
P30740	SERPINB1	3578100	3221300	1916900	4478800	4203500	4192200
P31150	GDI1	1089000	1228600	1267400	546780	739810	811620
P31153	MAT2A	1758900	1898800	1441000	822970	942290	1028600
P31930	UQCRC1	1258700	3087600	1136200	2204900	1592800	1359000
P31939	ATIC	3498300	4211600	4312000	3672800	3380900	3302200
P31942-2	HNRNPH3	2892800	2676600	2008500	2280200	1595400	2355700
P31946-2	YWHAB	8462000	10583000	8339000	7044200	8681200	8766500
P31947-2	SFN	6649300	6915800	7580000	2684100	3237100	3453600
P31948	STIP1	10678000	9706100	8787200	6191000	4357100	6136800
P31949	S100A11	9574700	8507800	6197200	5656300	5193800	4083000
P32119	PRDX2	1212200	1882800	2327200	3587300	3432500	3658500
P33176	KIF5B	0	664850	422150	313490	306250	0
P34897-3	SHMT2	2587800	2961300	3131300	4309800	4541400	3898700
P34932	HSPA4	5302500	5988900	6807500	4756700	4413000	4134700
P35221	CTNNA1	2278600	2747900	2735800	1752200	2146600	2162900
P35232	PHB	4432400	3771200	4365400	5542000	5513100	4995000
P35268	RPL22	4201700	3932500	0	3101800	3937400	3958100
P35579	MYH9	17877000	22343000	19581000	15301000	16609000	16468000
P36542-2	ATP5C1	0	0	0	858710	802500	832360
P36578	RPL4	7617300	7095500	6789200	5882600	6600400	6694400
P36952	SERPINB5	750510	657010	492760	612690	859180	702100
P36957	DLST	449490	461950	695650	505880	424210	0
P37108	SRP14	637440	693230	607580	895870	951710	668640
P37802	TAGLN2	13607000	11505000	10437000	15557000	13376000	13277000
P37837	TALDO1	14470000	11819000	12531000	10950000	9482400	8907500
P38117	ETFB	4441000	5011600	5765400	4039600	3847800	4223200
P38159	RBMX;RBMXL1	3696900	4515900	3465600	1898600	2037400	1915900
P38919	EIF4A3	0	0	0	583220	640890	757770
P39019	RPS19	3297100	5020300	1821300	6613500	6669400	7416400
P39023	RPL3	7736000	5355800	5164400	6589200	5499400	5782700
P39687	ANP32A	2070500	4171900	2751300	2885000	4312500	4984300
P39748	FEN1	2256600	2383300	1931200	1925300	1885100	2021800
P40121-2	CAPG	1619500	1894400	1371300	2243500	2439100	2696900
P40227	CCT6A	4002700	3866700	4007000	3147900	2623300	2990000
P40926	MDH2	24075000	23215000	29394000	22741000	20794000	21913000
P41091	EIF2S3;EIF2S3L	2756700	2795800	3129200	1304200	1262100	1291300
P42126-2	ECI1;DCI	0	0	0	1308000	1471000	1124400
P42166	TMPO	2855600	3254400	3424800	1997200	1884000	2499800
P42677	RPS27	3718200	3393700	2927400	2130800	1997800	1914300
P42766	RPL35	0	0	0	1926500	2042400	1998800
P43487-2	RANBP1	11585000	11886000	12031000	5199800	6726900	5296000
P45880	VDAC2	10074000	14305000	14586000	9071600	9699000	10099000
P45974-2	USP5	634430	920720	770500	517950	547230	580990
P46060	RANGAP1	372270	379960	422020	0	0	0
P46087-2	NOP2	1029200	814690	1237100	487180	465550	520810
P46109	CRKL	1817200	2281800	2489900	1508100	1502600	1651900
P46781	RPS9	4795400	2383700	2109400	10455000	8394800	10227000
P46783	RPS10;RPS10-NUDT3	3536600	4491200	3222700	2812900	3272600	3466500
P46926	GNPDA1	608290	431850	597890	0	0	0
P46940	IQGAP1	7170300	7676400	5865300	6771000	5745700	5663300
P46977	STT3A	508340	568900	0	1444000	1315100	1517600
P47755	CAPZA2	1451000	601170	833680	1173600	1733500	2102200
P47756-2	CAPZB	3846900	2838100	2596300	3212300	2865900	2658100
X6RAC9	EIF1AX;EIF1AY	610540	480750	565500	0	0	528920
P48047	ATP5O	891050	860210	1212700	964310	994650	980080
P48163	ME1	413050	332570	371470	0	0	0
P48643	CCT5	3117000	3617900	1932800	3428600	3905800	3263200
P48735-2	IDH2	1209500	854430	803090	1233600	976430	1310300
P49006	MARCKSL1	1890900	2425100	2356500	1618300	1832300	1545100
P49207	RPL34	2150800	2934200	0	1197700	1359200	1385900
P49257	LMAN1	1233300	1330900	1080400	1060400	923340	959100
Q5T624	NASP	589890	536600	654780	431650	331590	398360
P49368-2	CCT3	5763200	4518100	4104700	6889700	6472900	7507400
P49411	TUFM	7791900	6600100	7741700	6503000	6225600	6320800
P49458	SRP9;DKFZp564M2223	2057300	2337200	2047000	2197900	2411400	2125500
Q5T5C7	SARS	1087700	886840	736960	942430	848550	860580
P49748-2	ACADVL	945980	855990	993700	2470900	2088100	2137600
P49755	TMED10	357380	218340	0	944720	473090	611260
P49773	HINT1	918750	638530	563290	0	652650	578990
P49792	RANBP2	383510	322640	364870	0	0	0
P49915-2	GMPS	766750	0	756330	689400	725250	695930
P50395	GDI2	6190400	7525700	7068700	7664000	7989700	7840500
P50402	EMD	937270	1117400	946470	692520	880830	932980
P50416-2	CPT1A	571940	663360	813840	649560	585540	621800
P50454	SERPINH1	2191100	1700900	1465500	1606100	1702700	1944700
P50914	RPL14	522290	0	0	1964400	2097100	1919900
P50990	CCT8	9011300	7832300	9038500	7636600	7399700	9126500
P50991	CCT4	5611300	5101900	5437600	3651800	4509600	4467000
P50995-2	ANXA11	1557400	1823500	1992600	1094100	918840	1166400
P51148	RAB5C	1628100	1477000	1215900	1901800	1951800	2047900
P51149	RAB7A	6132500	5982400	7098900	5031900	5108300	5220500
P51571	SSR4	548750	651110	881980	1586700	1544700	1300900
P51572	BCAP31	2235500	2001600	1301500	2089500	2991500	1799100
P51858	HDGF	4501000	5790300	4213000	3368100	3517700	3488800
P52209-2	PGD	6922800	7280600	5595100	10761000	12118000	13606000
P52597	HNRNPF	1332600	1703500	1030200	1766400	1830100	1524600
P52907	CAPZA1	2385500	2904600	2657000	2809400	3158200	2995200
P53007	SLC25A1	0	0	0	671430	611920	536550
P53367	ARFIP1	230000	224220	369950	0	188590	0
P53396-2	ACLY	910510	701280	746740	832660	840200	1049900
P53618	COPB1	1672500	1654900	1592300	1423900	895870	1421500
P53999	SUB1	1596700	1663300	2102000	1518100	1403000	1004100
P54136	RARS	1164400	1054600	1778000	1216300	1085500	1953200
P54727	RAD23B	1637300	1139900	1692000	1106400	1216500	1298500
P54886-2	ALDH18A1	0	327210	480400	0	435200	0
P54920	NAPA	0	544560	512320	0	641090	650550
P55011-3	SLC12A2	3023900	3695500	4877500	2035500	2044900	2432400
Q5VWC4	PSMD4	459330	0	464840	393040	396080	0
P55060-3	CSE1L	4525200	3220100	4100000	4442900	4668200	4656100
P55084-2	HADHB	730970	587940	560640	819940	723450	785240
P55327-2	TPD52	410010	0	0	495210	726180	501570
P55795	HNRNPH2	810620	829880	596340	515410	555090	552470
P55884	EIF3B	1758100	1323100	1723300	1349800	1809400	1562100
P56192	MARS	1830600	1700400	1568100	1624400	1765900	2225900
P56470	LGALS4	2357700	1747500	1019400	3067600	2463000	2610000
P56537	EIF6	4881900	6187600	6871000	3036800	3134200	3148500
P57735	RAB25	310430	381310	351970	0	312760	0
P60174	TPI1	51051000	35964000	43235000	55243000	45197000	52830000
P60468	SEC61B	1126100	1243000	1139200	1098100	1006500	0
P60842	EIF4A1;EIF4A2	3487500	3249400	2429200	12632000	10469000	9324300
P60866	RPS20	3619000	2874800	2050100	2464800	2602700	2080000
P60903	S100A10	1619900	1167000	0	2434500	2157800	2939800
P60953	CDC42	634110	0	1451700	1129900	1163200	1333100
P60981	DSTN	2601500	2429500	3743000	2362200	2839900	2274000
P61009	SPCS3	0	0	0	637740	0	533360
P61019	RAB2A	633950	1046100	785440	620810	565500	734360
P61026	RAB10	1173400	1194700	738860	723330	857570	643690
P61081	UBE2M	2313200	1986600	1893200	1222000	1338100	1112900
P61086	UBE2K	887230	947710	1121600	1119400	1193200	1186200
P61088	UBE2N;UBE2NL	3318400	3407400	2933400	1947800	1930200	2037800
P61106	RAB14	1030800	1154100	1702200	1097700	998690	1102200
P61158	ACTR3	2997500	2592700	2998400	2909200	3066400	3314600
P61160	ACTR2	1042700	0	0	899660	1059000	1292500
P61163	ACTR1A;ACTR1B	781420	832620	1043500	800530	992680	901250
P84077	ARF1;ARF3	178530	0	0	1162600	1491200	763250
P61221	ABCE1	1102800	1049500	1096900	2221500	1670200	1459300
P61224-3	RAP1B;RAP1A	1812300	2098400	1726900	1372800	1237300	1264100
P61247	RPS3A	10725000	10157000	8697100	7153300	6199500	5754900
P61254	RPL26;RPL26L1	3995500	3185700	2573700	3031000	3240000	2752700
P61313	RPL15	5269300	4412100	2856500	5126900	4460700	4860300
P61457	PCBD1	1973300	0	0	1610400	1607000	0
P61586	RHOA;RHOC	2483000	2446100	2294300	1908700	1693200	1299800
P61604	HSPE1;HSPE1-MOB4	12327000	13060000	16712000	7219300	7660600	6413700
P61626	LYZ	3761600	5168400	3090300	2156600	2160500	1687800
P61758-2	VBP1	0	613860	460000	708020	0	0
P61769	B2M	0	0	0	2803000	3857800	3468900
P61956-2	SUMO2;SUMO3;SUMO4	1891800	2798600	1912700	1748300	1951200	0
P61960	UFM1	585760	0	0	1194500	1138400	1024300
P61978-3	HNRNPK	16707000	17367000	19256000	13392000	13475000	14675000
P61981	YWHAG	8871100	11712000	10959000	6155700	6706000	6180400
P62081	RPS7	4827900	3473800	5264400	5923500	4355600	5812100
P62136	PPP1CA;PPP1CC	1405400	1826900	2001700	2260900	3138800	3070500
P62191-2	PSMC1	0	366550	0	614540	487970	0
P62241	RPS8	6662300	9120800	6811900	11222000	11642000	11887000
P62258	YWHAE	7738800	9399100	8524900	8303200	9755500	8638400
P62266	RPS23	1931000	1725000	1049000	2039600	1832900	1255000
P62269	RPS18	5799000	5486200	3670700	5304800	4431900	4194200
P62277	RPS13	4683300	4042300	4228100	4293300	4431500	4832500
P62280	RPS11	7056700	5455400	5644000	5038900	4353200	4487100
P62306	SNRPF	395570	413150	352460	0	358170	322470
P62316	SNRPD2	1717300	1179600	1108900	1017700	1040800	1089900
P62318-2	SNRPD3	488240	669040	789130	2883500	3214400	2139800
P62424	RPL7A	8586800	8945100	8465900	6823000	6839200	6520200
P62633-2	CNBP	1852700	2381200	1985000	925660	1045400	1329200
P62701	RPS4X	10350000	9044100	8374900	8902000	8097500	7651700
P67775	PPP2CA;PPP2CB	556550	617690	0	674260	737360	649470
P62750	RPL23A	2104000	1858800	1272600	6092000	6770500	7502600
P62753	RPS6	6405700	6615000	6999600	5934200	4718100	5674300
P62805	HIST1H4A	37958000	17034000	21111000	195770000	161430000	161000000
P62820	RAB1A	9267500	9045000	8046200	7155600	8493900	8626900
P62829	RPL23	3697700	3148200	3749800	2580700	2715600	2898200
P62851	RPS25	2167100	4243600	3109300	5640800	3776300	4267300
P62854	RPS26;RPS26P11	1271400	1050600	1340200	2245000	2169300	2126600
P62857	RPS28	5498600	4392600	4395700	3321100	2903100	3412600
P62873-2	GNB1	2548200	2276800	2316000	1941200	1780100	1449900
P62888	RPL30	4443400	5684400	1360800	8090800	8527100	6380400
P62906	RPL10A	2895700	2278000	1757200	2130100	2388500	2780900
P62913	RPL11	4976100	6436800	4511400	3811600	3734500	3108800
P62917	RPL8	5886900	4979500	3060400	4573300	4424600	3531900
P62937	PPIA	68475000	48752000	37960000	64616000	63328000	61563000
P62979	RPS27A;UBB;UBC;UBA52	47418000	54993000	51683000	38224000	35640000	40902000
P62995-3	TRA2B	574270	646270	460880	649200	665990	646070
P63000	RAC1;RAC3;RAC2	2770100	1924100	3421800	1611700	1765700	1628500
P63104	YWHAZ	48858000	47127000	45839000	44877000	41329000	38242000
Q96FJ2	DYNLL2;DYNLL1	0	0	0	585070	399700	470550
P63244	GNB2L1	10099000	9875400	10648000	13987000	14242000	13786000
P63279	UBE2I	753570	0	0	1887500	1290800	1553800
P63313	TMSB10	0	1426200	0	2423800	1438700	1172700
P67809	YBX1	6879800	8321000	9263700	5682100	7152500	6792000
P67936	TPM4	1486800	1473400	802270	639510	605540	721380
P68133	ACTA1;ACTC1;ACTG2;ACTA2	18931000	13095000	0	31612000	42527000	28365000
P68363	TUBA1B;TUBA1A;TUBA8;TUBA3E	46718000	45330000	56566000	83518000	93331000	65667000
P68366-2	TUBA4A	859090	847990	1526100	1397700	1587600	1403300
P68371	TUBB4B;TUBB4A	39929000	39942000	39094000	40757000	37928000	31220000
P78371	CCT2	2914500	3048700	4712400	2517100	2466000	2087800
P78417	GSTO1	1812500	2146800	1996900	1364500	1793500	1320300
P78527-2	PRKDC	5404700	6708300	4834200	5026800	4734800	5047600
X6R8F3	LCN2	569930	458620	587580	1195000	811490	791590
P82979	SARNP	1792400	1603100	1877600	1097200	1034600	1030300
P84090	ERH	1127400	1759600	1587300	1098200	1359300	1155300
P84095	RHOG	432400	297020	562490	249330	0	267320
P84103-2	SRSF3	786410	437420	1353500	1835800	1344100	1703800
P98088	MUC5AC	395900	765110	367030	265420	0	0
Q00839	HNRNPU	15051000	14786000	12612000	13622000	15068000	12500000
Q01081	U2AF1	0	0	0	665850	734010	652640
Q01469	FABP5	1106800	1085900	912510	1592600	1792200	2269400
Q01518-2	CAP1	3056200	3912000	4692100	3266800	3736100	3368200
Q01650	SLC7A5	0	0	0	448100	474510	461700
Q01813	PFKP	2666900	2775700	3004300	3131700	3164600	2588300
Q02790	FKBP4	3035100	3145800	2120900	2274200	2066500	2002100
Q02878	RPL6	6856700	5364500	5170800	5067600	4634800	5513000
Q03252	LMNB2	872720	0	738160	713220	0	0
Q04760-2	GLO1	427370	340780	341350	1635800	1768300	1359300
Q04828	AKR1C1;AKR1C2	1720600	1202700	1313400	0	0	965620
Q04917	YWHAH	1466800	1690300	1795300	1279800	1114000	1331600
Q06210-2	GFPT1	4013000	5251900	5549900	3277100	3445200	2799100
Q06323-3	PSME1	2314000	2148800	1346400	3896700	3388200	3816500
Q06830	PRDX1	52849000	53554000	54452000	29038000	27897000	29794000
Q07065	CKAP4	327400	415290	451630	367800	0	0
Q07666-3	KHDRBS1	510130	631640	0	741390	803750	522320
Q07960	ARHGAP1	431170	415640	367070	621470	621280	587150
Q08211	DHX9	5410700	6538900	6841700	4065400	4355100	4494700
Q08257-2	CRYZ	0	0	0	294760	244410	175040
Q08380	LGALS3BP	8291500	8317900	5596000	13130000	14332000	14777000
Q08945	SSRP1	0	463120	0	1039600	723950	972600
Q08J23-2	NSUN2	1836400	2269800	2326900	814580	1060000	840860
Q09028-3	RBBP4	717390	719180	882300	1207400	1344400	1564000
Q09666	AHNAK	56134000	60370000	69837000	22464000	22170000	23322000
Q10567-4	AP1B1	604640	572160	689700	468630	439020	467600
Q12792	TWF1	673600	0	465150	335040	340370	0
Q12797	ASPH	647240	0	619720	1337900	1193500	902170
Q12874	SF3A3	565070	1071300	702500	463170	509800	486730
Q12906-5	ILF3	2138500	1724200	2259900	1599200	1597700	1677100
Q12907	LMAN2	453710	381720	0	432180	410920	413250
Q12931-2	TRAP1	1963800	1671800	2387800	1864500	1961600	2203300
Q13011	ECH1	2504900	1854200	1646000	3165800	3183000	2701400
Q13085-3	ACACA	1117500	1065500	1171400	537350	588910	723700
Q13151	HNRNPA0	1880800	2959100	1152000	2365500	3122100	2520900
Q13162	PRDX4	792890	619280	816540	1025800	585160	772570
Q13185	CBX3	2360700	2988300	2780000	1719100	1870700	2059200
Q13200	PSMD2	593920	887560	440030	699280	654400	909280
Q13242	SRSF9	457470	0	0	385000	0	393210
Q13263	TRIM28	4841300	4862300	6491600	2947000	3153800	2680200
Q13310-3	PABPC4	890360	890210	892530	688600	0	0
Q13363-2	CTBP1;CTBP2	639300	484510	0	0	0	0
Q13442	PDAP1	1348900	1239300	979980	1172300	1210900	1363500
Q13813-3	SPTAN1	2888200	3204700	3353800	1892300	1906900	1698300
Q13838	DDX39B;DDX39A	3018300	2406600	2277200	3000800	2716100	3029700
Q13951-2	CBFB	180520	275290	297130	0	0	0
Q14019	COTL1	4269100	3125700	3542100	2836400	2662900	3037800
Q14103-3	HNRNPD	8295700	6633900	5879200	8376400	6534400	6165800
Q14126	DSG2	298000	443980	549620	0	0	315830
Q15424-2	SAFB;SAFB2	451920	459230	485590	0	584130	516060
Q14152-2	EIF3A	0	0	0	967670	1208800	0
Q14192	FHL2	0	253360	217160	0	0	0
Q14247	CTTN	6734200	7706000	8012400	5439300	6003900	5967700
Q14573	ITPR3	748200	754170	583340	503210	577560	0
Q14697	GANAB	3354600	3289400	2377700	7664600	7307200	7423900
Q14847	LASP1	6372700	6006700	5120100	4196300	4366500	5641500
Q14966-5	ZNF638	0	0	0	2689500	0	2016500
Q14974	KPNB1	4459100	2867800	3453800	3330400	3269800	2913400
Q14980-4	NUMA1	670080	706810	690660	515920	477190	0
Q15019	2022-09-02	1631400	1567200	799690	948860	792170	858920
Q15029-2	EFTUD2	659880	738830	796310	594810	591370	614420
Q15046	KARS	2355500	2656900	2307400	1995800	1825500	1805800
Q15056-2	EIF4H	2236300	2042500	2382900	1477300	1629400	2363800
Q15084-4	PDIA6	11902000	11450000	9067900	11935000	13837000	13767000
Q15149-4	PLEC	36183000	37680000	35457000	20796000	20965000	21384000
Q15181	PPA1	13634000	18042000	15430000	10741000	13259000	14728000
Q15293	RCN1	1606700	0	2317900	2199500	1872700	2206600
Q15365	PCBP1	7676400	8397400	8620000	5256500	5436800	5965200
Q15366-6	PCBP2	4343300	3280800	4755800	2467300	2338400	2551600
Q15393	SF3B3	1624700	1653500	2266400	1074200	949710	1063500
Q15459	SF3A1	835820	753630	1385700	642810	533860	596640
Q15691	MAPRE1	1462100	1382500	1592400	1208600	907780	999300
Q15717	ELAVL1	1894600	1805200	2325900	1197300	1111700	1284200
Q15758	SLC1A5	2477900	3348800	4289400	1113200	1024600	1015300
Q15942	ZYX	4368400	5042600	5262800	1621100	1617600	1822600
Q16186	ADRM1	403270	636970	481130	0	0	0
Q16543	CDC37	1627700	2114700	2207700	754270	604380	805900
Q16563-2	SYPL1	881770	668200	1229600	940110	1366800	1676800
Q16643	DBN1	305780	352800	401210	0	256780	0
Q32MZ4-3	LRRFIP1	576910	711220	734940	481050	485730	414790
Q3ZCM7	TUBB8	0	0	0	7154400	8977500	6055900
Q52LJ0	FAM98B	365550	376400	0	0	0	0
Q53GQ0	HSD17B12	1034300	0	549870	383530	442780	353970
Q58FF8	HSP90AB2P	0	0	0	1348500	0	2227300
Q5QPL9	RALY	2011700	1749000	2982800	1339000	1217200	1723600
Q5T123	SH3BGRL3	1055800	1088800	0	1436100	1821800	1901400
Q5TEC6	HIST2H3PS2	1922200	1250500	819710	1883600	1505000	1822300
Q6XQN6	NAPRT	0	0	0	0	575510	561870
Q7KZF4	SND1	3189200	3213500	3986400	3345000	3680700	3726000
Q7RTV0	PHF5A	252820	594020	392310	252260	241590	0
Q7Z2K6	ERMP1	889150	637470	636730	1182300	1198000	1462800
Q7Z406	MYH14	1605900	1969400	1855000	1758500	1698300	2182000
Q7Z417	NUFIP2	0	334400	406950	0	0	0
Q86U42-2	PABPN1	0	0	509820	0	292900	307130
Q86V81	ALYREF	891640	1372300	1463900	0	0	0
Q8N1G4	LRRC47	393220	394430	379720	0	0	0
Q8N766-4	EMC1	261670	0	359630	0	0	0
Q8NBS9	TXNDC5	4599200	5231100	5007000	3637400	3586900	3247500
Q8NC51-4	SERBP1	6804200	5422100	5002100	6199400	5607300	4967100
Q8NCW5-2	APOA1BP	595480	0	809880	548400	584520	694000
Q8TEM1	NUP210	1201800	931610	0	1228700	1425900	1387200
Q9NP97	DYNLRB1;DYNLRB2	683090	771220	781600	0	0	0
Q8WUM4	PDCD6IP	445160	754110	990520	376850	440040	433810
Q8WW12	PCNP	768010	543500	1046100	362220	374990	335030
Q8WWM7-6	ATXN2L	795530	942990	1262000	452370	490100	344080
Q8WXF1-2	PSPC1	663260	752020	941290	975330	774310	935050
Q8WXX5	DNAJC9	314240	402220	405020	0	0	0
Q92598-2	HSPH1	9276900	7795200	10501000	5548500	5373300	5791900
Q92616	GCN1L1	0	0	0	635090	688640	909920
Q92688-2	ANP32B	0	0	0	1669200	1694500	1465700
Q92890	UFD1L	616050	0	636250	0	0	0
Q93077	HIST1H2AC;HIST3H2A;HIST1H2AB	24095000	16613000	24686000	36993000	52888000	53493000
Q969X5-2	ERGIC1	0	456870	687110	528300	478490	0
Q96AE4-2	FUBP1	3464000	2907200	3369600	1796300	2270200	1881100
Q96AG4	LRRC59	1104300	1046600	1078500	1099900	897970	1095700
Q96B97-2	SH3KBP1	418350	336830	477730	294680	252170	0
Q96C19	EFHD2	663000	632710	616370	656540	593220	655440
Q96G03	PGM2	0	673590	1027000	433740	494190	574970
Q96HS1-2	PGAM5	481900	0	363150	530540	0	745560
Q96I24	FUBP3	0	0	0	561810	834810	750140
Q96I99	SUCLG2	212740	0	0	368060	0	368460
Q96IX5	USMG5	0	0	0	723720	838390	0
Q96KP4	CNDP2	1290500	1589400	1743500	1279300	1032800	981630
Q96N66-3	MBOAT7	247290	274180	0	470180	0	405150
Q96PK6	RBM14	907470	1200800	1366800	486300	630600	577390
Q96QK1	VPS35	1036600	925850	925830	1065000	1226600	1312100
Q96TA1-2	FAM129B	1990200	1986100	2628800	1618900	1624500	1716400
Q99471	PFDN5	526930	0	359980	442370	469710	0
Q99497	PARK7	6537500	7270400	9048100	4845100	5127700	4894200
Q99536	VAT1	1724000	1808700	2880800	1457300	1770700	1490100
Q99623	PHB2	4551500	4402200	5089300	3865600	3225500	3149600
Q99714	HSD17B10	2706800	3380500	3516800	1910000	2028600	1855300
Q99729-3	HNRNPAB	3712500	3941200	4402300	2489400	2168700	2259400
Q99733	NAP1L4	1713200	1861500	1690600	0	1767900	0
Q99832-3	CCT7	3901000	4283500	4962700	3547600	3509500	3501100
Q9BPW8	NIPSNAP1	0	0	0	1008400	1068300	0
Q9BR76	CORO1B	966080	726610	789570	1024000	1237200	994410
Q9BRA2	TXNDC17	933300	988690	1283600	506270	520250	557310
Q9BVK6	TMED9	502340	0	0	962840	734220	794570
Q9BXP5-5	SRRT	569740	650460	0	0	0	0
Q9BY44-3	EIF2A	1949600	1957700	2196300	753600	832790	814140
S4R369	MRPL37	223850	362400	342850	163510	182490	175360
Q9C0C2	TNKS1BP1	928470	1053800	1086600	852190	561880	731890
Q9H0U4	RAB1B	1023800	538130	685620	528990	393530	0
Q9H1E3	NUCKS1	0	740390	588290	491450	996980	680220
Q9H223	EHD4	859540	805400	921110	382120	579500	780850
Q9H2U2	PPA2	0	674080	597620	487450	510470	500060
Q9H3P7	ACBD3	121180	278170	150470	0	0	118450
Q9H444	CHMP4B	1572900	1863000	1890900	1100000	1112300	1541500
Q9H773	DCTPP1	551780	464150	672640	593760	768930	731710
Q9H9B4	SFXN1	461790	354580	409220	768940	581040	0
Q9HAW8-2	UGT1A10;UGT1A8;UGT1A7	456950	0	0	1633300	1985800	1210000
Q9HB71-3	CACYBP	1761800	1659500	1380300	1511100	1347500	1629700
Q9HDC9-2	APMAP	1235300	1190100	2020400	1282300	1545000	1308600
Q9NQR4	NIT2	856090	1071900	1150200	368900	520940	501840
Q9NR30	DDX21	5410400	5664300	6272800	3798700	3882900	4379000
Q9NR45	NANS	1143700	1282800	741540	1711700	0	1279300
Q9NS69	TOMM22	622750	728380	1200100	244920	289030	0
Q9NSD9	FARSB	762890	969410	954480	1039400	1069300	783870
Q9NUQ9	FAM49B	1758400	1920000	1382900	2220400	2876900	2562600
Q9NVI7-3	ATAD3A;ATAD3B;ATAD3C	475960	628800	671260	503560	582640	608980
Q9NYL9	TMOD3	0	1262400	685070	558430	0	0
Q9NYU2-2	UGGT1	0	378470	306310	0	0	0
Q9NZL9-3	MAT2B	410520	442220	494270	487230	523630	525100
Q9P035-2	HACD3	0	0	0	484370	603600	733400
Q9P258	RCC2	2379400	2000100	2162800	2226000	2172600	2174000
Q9UBE0	SAE1	527220	697380	667850	927200	1125400	1090000
Q9UBI6	GNG12	374880	466590	385110	379320	0	0
Q9UBT2	UBA2	1583600	1737700	1328700	905570	1160800	1156700
Q9UGI8-2	TES	234290	316580	0	0	0	0
Q9UHB6	LIMA1	1704300	1463400	1450700	1473800	1170000	1425900
Q9UHB9-4	SRP68	0	0	0	160250	171400	0
Q9UHD8-7	2022-09-09	3144300	2938700	3920600	1731700	2002400	1900500
Q9UI30-2	TRMT112	0	0	997800	673970	0	783520
Q9UIJ7-2	AK3	357720	301410	345880	263580	270550	0
Q9UJ72	ANXA10	0	0	0	1129600	1180600	1178800
Q9UK76	HN1	1511900	1628900	2054200	0	1689600	1471600
Q9UKY7-2	CDV3	2714500	3434700	4346700	604990	680110	1040100
Q9ULC5	ACSL5	649560	1253900	1121400	668930	830060	836130
Q9UMS4	PRPF19	2407100	2508000	2319100	1472100	1685800	2005000
Q9UMX0-2	UBQLN1;UBQLN4;UBQLN2	616720	0	662370	629340	606220	750470
Q9UNM6	PSMD13	540390	510070	577400	0	662380	0
Q9UQ35	SRRM2	833920	962570	1518000	405300	403500	492030
Q9UQ80	PA2G4	7598400	6263000	9463200	5478700	5870100	5520700
Q9Y230	RUVBL2	2554100	1993400	3226600	2094800	2378700	2216200
Q9Y265	RUVBL1	4412800	4432100	4147000	3715300	4070500	4384500
Q9Y266	NUDC	1748700	1683700	2156100	1132400	1357400	1279300
Q9Y285-2	FARSA	334730	0	522280	0	0	0
Q9Y295	DRG1	443980	778910	982510	0	0	406220
Q9Y2X3	NOP58	1569000	1665800	1735600	884460	1114900	945850
Q9Y2Z0-2	SUGT1	411520	424590	569260	394050	0	460790
Q9Y383	LUC7L2	610450	690800	670600	478660	485640	535140
Q9Y3C6	PPIL1	271310	0	275400	0	0	0
Q9Y3F4	STRAP	1140600	1168900	1298300	670470	913350	1068400
Q9Y3U8	RPL36	1620800	1081000	1179900	2716900	2727500	2438700
Q9Y5B9	SUPT16H	888650	704420	767160	607550	661400	744600
Q9Y5S9-2	RBM8A	503820	544280	549600	598620	558420	528950
Q9Y617	PSAT1	3029500	2405500	3045900	2764800	2140600	2109600
Q9Y678	COPG1	1102900	865130	1168900	810730	772030	835130
Q9Y6C9	MTCH2	441630	0	0	411710	522380	576180
Q9Y6N5	SQRDL	355060	378170	462370	309730	286980	321110
Q9Y6Q5	AP1M2;AP1M1	365620	0	290400	391080	335580	0
